# Supplementary material for: Dual origin of relapses in retinoic-acid resistant acute promyelocytic leukemia
Source: Nat Commun. 2018 May 24;9:2047. doi: 10.1038/s41467-018-04384-5 (PMC5967331; doi:10.1038/s41467-018-04384-5)
Supplement: Supplementary file 5 — Supplementary Data 2 [file 41467_2018_4384_MOESM5_ESM.xlsx]

## Sheet: Sup data2_revised.txt
Patient	Gene	Chromosome	Position	RefSeq ID	Type	Nucleotide	Amino acid	ENSP	SIFT prediction	PolyPhen-2 prediction	Known leukemia gene	Cancer Gene Census (CGC)	CGC Tumour Types Somatic	CGC Tumour Types Germline	CGC Mutation Types	Recurrent	Common to Diagnosis and Relapse	Specific to Diagnosis	Specific to Relapse	CCF at Diagnosis	CCF at Diagnosis - lower bound	CCF at Diagnosis - upper bound	Clonality at Diagnosis	CCF at Relapse	CCF at Relapse - lower bound	CCF at Relapse - upper bound	Clonality at Relapse
P15	ASXL1	chr20	31023717	NM_015338	nonsense	g.chr20:31023717_C>T	,,p.Arg1068Ter,p.Arg1063Ter	.;ENSP00000451444;ENSP00000364839;ENSP00000305119	.	.	yes	yes	MDS, CMML	NA	F, N, Mis	1	yes	no	no	1	0.544258	1.57051	clonal	1	0.869899	1.94659	clonal
P9	BRAF	chr7	140453134	NM_004333	missense	g.chr7:140453134_T>C	p.Lys29Glu,p.Lys601Glu,p.Lys209Glu,	ENSP00000418033;ENSP00000288602;ENSP00000419060;ENSP00000420119	tolerated(0.15);deleterious(0);deleterious(0);.	benign(0.396);benign(0.411);benign(0.195);.	yes	yes	melanoma, colorectal, papillary thyroid, borderline ovarian, NSCLC, cholangiocarcinoma, pilocytic astrocytoma, Spitzoid tumour, pancreas acinar carcinoma, melanocytic nevus, prostate, gastric	NA	Mis, T, O	1	yes	no	no	0.939759	0.557649	1.36232	clonal	0.973684	0.574013	1.4212	clonal
P7	CDK12	chr17	37665977	NM_015083,NM_016507	missense	g.chr17:37665977_G>A	p.Asp877Asn,p.Asp876Asn,p.Asp877Asn	ENSP00000398880;ENSP00000464641;ENSP00000407720	.;deleterious(0);.	probably_damaging(0.999);probably_damaging(0.999);probably_damaging(0.998)	no	yes	serous ovarian	NA	Mis, N, F	1	no	no	yes	NA	NA	NA	NA	0.776119	0.616305	0.944858	subclonal
P12	DCTN1	chr2	74597759	NM_023019,NM_001190836,NM_001135041,NM_001190837,NM_001135040,NM_004082	missense	g.chr2:74597759_A>G	p.Ile339Thr,,p.Ile309Thr,,,,,,p.Ile329Thr,,p.Ile212Thr,p.Ile309Thr,,p.Ile346Thr,p.Ile326Thr,p.Ile212Thr,	ENSP00000377571;.;ENSP00000416711;ENSP00000414315;.;.;.;.;ENSP00000387327;.;ENSP00000384844;ENSP00000386406;.;ENSP00000354791;ENSP00000386843;ENSP00000387270;.	deleterious(0);.;deleterious(0);.;.;.;.;.;deleterious(0);.;deleterious(0);deleterious(0);.;deleterious(0);deleterious(0);deleterious(0);.	possibly_damaging(0.888);.;possibly_damaging(0.767);.;.;.;.;.;probably_damaging(0.933);.;probably_damaging(0.986);probably_damaging(0.998);.;probably_damaging(0.998);probably_damaging(0.998);probably_damaging(0.986);.	no	yes	inflammatory myofibroblastic tumour, Spitzoid tumour	NA	T	1	yes	no	no	0.945055	0.774472	1.10094	clonal	1	0.945464	1.38996	clonal
P24	DNAH9	chr17	11522983	NM_001372	missense	g.chr17:11522983_G>T	,p.Arg412Met,,p.Arg412Met	.;ENSP00000414874;.;ENSP00000262442	.	.;benign(0.023);.;probably_damaging(0.964)	no	no	NA	NA	NA	2	yes	no	no	0.773333	0.59992	0.958409	subclonal	1	0.876886	1.28783	clonal
P9	DNAH9	chr17	11651063	NM_001372	missense	g.chr17:11651063_C>T	p.Ala2197Val,p.Ala2197Val	ENSP00000414874;ENSP00000262442	.	benign(0.004);possibly_damaging(0.6)	no	no	NA	NA	NA	2	no	yes	no	0.479277	0.320351	0.672325	subclonal	NA	NA	NA	NA
P25	MAP2K1	chr15	66727432	ENST00000307102,NM_002755	missense	g.chr15:66727432_C>G	,p.Leu50Val	.;ENSP00000302486	.;tolerated(0.08)	.;benign(0.41)	no	yes	NSCLC, melanoma, colorectal	NA	Mis	1	yes	no	no	1	0.76894	1.37558	clonal	1	0.703977	1.32104	clonal
P25	ETV6	chr12	12038862	NM_001987	indel	g.chr12:12038862delCAGAACAAACATGAC	,p.Arg386_Thr390del,	ENSP00000266427,ENSP00000379658,	NA	NA	yes	yes	congenital fibrosarcoma, multiple different leukaemia and lymphoma tumour types including ALL, secretory breast, MDS	NA	T	1	yes	no	no	0.837209	0.532923	1.18155	clonal	0.555556	0.313413	0.895179	subclonal
P15	FLT3	chr13	28592642	NM_004119	missense	g.chr13:28592642_C>A	,p.Asp835Tyr,,p.Asp835Tyr,	ENSP00000370374;ENSP00000241453;ENSP00000438139;ENSP00000370369;.	.;deleterious(0);.;deleterious(0);.	.;probably_damaging(1);.;probably_damaging(1);.	yes	yes	AML, ALL	NA	Mis, O	9	yes	no	no	0.939394	0.565443	1.40156	clonal	0.857143	0.507807	1.31232	clonal
P2	FLT3	chr13	28608248	NM_004119	indel	g.chr13:28608248insAAATTTTCTCTT	p.Trp603delinsTer,p.Trp603delinsTer,p.Trp603delinsTer,p.Trp603delinsTer,p.Trp603delinsTer,p.Trp603delinsTer,p.Trp603delinsTer,p.Trp603delinsTer,p.Trp603delinsTer,p.Trp603delinsTer,p.Trp603delinsTer,p.Trp603delinsTer,p.Trp603delinsTer,p.Trp603delinsTer,p.Trp603delinsTer,p.Trp603delinsTer,p.Trp603delinsTer,p.Trp603delinsTer,p.Trp603delinsTer,p.Trp603delinsTer,p.Trp603delinsTer,p.Trp603delinsTer,p.T…	ENSP00000370374,ENSP00000241453,ENSP00000438139,ENSP00000370369,ENSP00000370374,ENSP00000241453,ENSP00000438139,ENSP00000370369,ENSP00000370374,ENSP00000241453,ENSP00000438139,ENSP00000370369,ENSP00000370374,ENSP00000241453,ENSP00000438139,ENSP00000370369,ENSP00000370374,ENSP00000241453,ENSP00000438139,ENSP00000370369,ENSP00000370374,ENSP00000241453,ENSP00000438139,ENSP00000370369,ENSP00000370374…	NA	NA	yes	yes	AML, ALL	NA	Mis, O	9	no	yes	no	0.741379	0.559107	0.944954	subclonal	NA	NA	NA	NA
P3	FLT3	chr13	28608248	NM_004119	indel	g.chr13:28608248insAAATTTTCTCTT	p.Trp603delinsTer,p.Trp603delinsTer,p.Trp603delinsTer,p.Trp603delinsTer,p.Trp603delinsTer,p.Trp603delinsTer,p.Trp603delinsTer,p.Trp603delinsTer,p.Trp603delinsTer,p.Trp603delinsTer,p.Trp603delinsTer,p.Trp603delinsTer,p.Trp603delinsTer,p.Trp603delinsTer,p.Trp603delinsTer,p.Trp603delinsTer,p.Trp603delinsTer,p.Trp603delinsTer,p.Trp603delinsTer,p.Trp603delinsTer,p.Trp603delinsTer,p.Trp603delinsTer,p.T…	ENSP00000370374,ENSP00000241453,ENSP00000438139,ENSP00000370369,ENSP00000370374,ENSP00000241453,ENSP00000438139,ENSP00000370369,ENSP00000370374,ENSP00000241453,ENSP00000438139,ENSP00000370369,ENSP00000370374,ENSP00000241453,ENSP00000438139,ENSP00000370369,ENSP00000370374,ENSP00000241453,ENSP00000438139,ENSP00000370369,ENSP00000370374,ENSP00000241453,ENSP00000438139,ENSP00000370369,ENSP00000370374…	NA	NA	yes	yes	AML, ALL	NA	Mis, O	9	no	yes	no	0.942761	0.528605	1.51344	clonal	NA	NA	NA	NA
P16	FLT3	chr13	28608248	NM_004119	indel	g.chr13:28608248insAAATTTTCTCTT	p.Trp603delinsTer,p.Trp603delinsTer,p.Trp603delinsTer,p.Trp603delinsTer,p.Trp603delinsTer,p.Trp603delinsTer,p.Trp603delinsTer,p.Trp603delinsTer,p.Trp603delinsTer,p.Trp603delinsTer,p.Trp603delinsTer,p.Trp603delinsTer,p.Trp603delinsTer,p.Trp603delinsTer,p.Trp603delinsTer,p.Trp603delinsTer,p.Trp603delinsTer,p.Trp603delinsTer,p.Trp603delinsTer,p.Trp603delinsTer,p.Trp603delinsTer,p.Trp603delinsTer,p.T…	ENSP00000370374,ENSP00000241453,ENSP00000438139,ENSP00000370369,ENSP00000370374,ENSP00000241453,ENSP00000438139,ENSP00000370369,ENSP00000370374,ENSP00000241453,ENSP00000438139,ENSP00000370369,ENSP00000370374,ENSP00000241453,ENSP00000438139,ENSP00000370369,ENSP00000370374,ENSP00000241453,ENSP00000438139,ENSP00000370369,ENSP00000370374,ENSP00000241453,ENSP00000438139,ENSP00000370369,ENSP00000370374…	NA	NA	yes	yes	AML, ALL	NA	Mis, O	9	no	yes	no	0.631579	0.436373	0.857688	subclonal	NA	NA	NA	NA
P19	FLT3	chr13	28608248	NM_004119	indel	g.chr13:28608248insAAATTTTCTCTT	p.Trp603delinsTer,p.Trp603delinsTer,p.Trp603delinsTer,p.Trp603delinsTer,p.Trp603delinsTer,p.Trp603delinsTer,p.Trp603delinsTer,p.Trp603delinsTer,p.Trp603delinsTer,p.Trp603delinsTer,p.Trp603delinsTer,p.Trp603delinsTer,p.Trp603delinsTer,p.Trp603delinsTer,p.Trp603delinsTer,p.Trp603delinsTer,p.Trp603delinsTer,p.Trp603delinsTer,p.Trp603delinsTer,p.Trp603delinsTer,p.Trp603delinsTer,p.Trp603delinsTer,p.T…	ENSP00000370374,ENSP00000241453,ENSP00000438139,ENSP00000370369,ENSP00000370374,ENSP00000241453,ENSP00000438139,ENSP00000370369,ENSP00000370374,ENSP00000241453,ENSP00000438139,ENSP00000370369,ENSP00000370374,ENSP00000241453,ENSP00000438139,ENSP00000370369,ENSP00000370374,ENSP00000241453,ENSP00000438139,ENSP00000370369,ENSP00000370374,ENSP00000241453,ENSP00000438139,ENSP00000370369,ENSP00000370374…	NA	NA	yes	yes	AML, ALL	NA	Mis, O	9	no	yes	no	0.792171	0.482375	1.1798	clonal	NA	NA	NA	NA
P22	FLT3	chr13	28608248	NM_004119	indel	g.chr13:28608248insAAATTTTCTCTT	p.Trp603delinsTer,p.Trp603delinsTer,p.Trp603delinsTer,p.Trp603delinsTer,p.Trp603delinsTer,p.Trp603delinsTer,p.Trp603delinsTer,p.Trp603delinsTer,p.Trp603delinsTer,p.Trp603delinsTer,p.Trp603delinsTer,p.Trp603delinsTer,p.Trp603delinsTer,p.Trp603delinsTer,p.Trp603delinsTer,p.Trp603delinsTer,p.Trp603delinsTer,p.Trp603delinsTer,p.Trp603delinsTer,p.Trp603delinsTer,p.Trp603delinsTer,p.Trp603delinsTer,p.T…	ENSP00000370374,ENSP00000241453,ENSP00000438139,ENSP00000370369,ENSP00000370374,ENSP00000241453,ENSP00000438139,ENSP00000370369,ENSP00000370374,ENSP00000241453,ENSP00000438139,ENSP00000370369,ENSP00000370374,ENSP00000241453,ENSP00000438139,ENSP00000370369,ENSP00000370374,ENSP00000241453,ENSP00000438139,ENSP00000370369,ENSP00000370374,ENSP00000241453,ENSP00000438139,ENSP00000370369,ENSP00000370374…	NA	NA	yes	yes	AML, ALL	NA	Mis, O	9	no	yes	no	0.459653	0.282941	0.683345	subclonal	NA	NA	NA	NA
P25	FLT3	chr13	28608248	NM_004119	indel	g.chr13:28608248insAAATTTTCTCTT	p.Trp603delinsTer,p.Trp603delinsTer,p.Trp603delinsTer,p.Trp603delinsTer,p.Trp603delinsTer,p.Trp603delinsTer,p.Trp603delinsTer,p.Trp603delinsTer,p.Trp603delinsTer,p.Trp603delinsTer,p.Trp603delinsTer,p.Trp603delinsTer,p.Trp603delinsTer,p.Trp603delinsTer,p.Trp603delinsTer,p.Trp603delinsTer,p.Trp603delinsTer,p.Trp603delinsTer,p.Trp603delinsTer,p.Trp603delinsTer,p.Trp603delinsTer,p.Trp603delinsTer,p.T…	ENSP00000370374,ENSP00000241453,ENSP00000438139,ENSP00000370369,ENSP00000370374,ENSP00000241453,ENSP00000438139,ENSP00000370369,ENSP00000370374,ENSP00000241453,ENSP00000438139,ENSP00000370369,ENSP00000370374,ENSP00000241453,ENSP00000438139,ENSP00000370369,ENSP00000370374,ENSP00000241453,ENSP00000438139,ENSP00000370369,ENSP00000370374,ENSP00000241453,ENSP00000438139,ENSP00000370369,ENSP00000370374…	NA	NA	yes	yes	AML, ALL	NA	Mis, O	9	yes	no	no	0.842602	0.581278	1.13236	clonal	1	0.755796	1.4022	clonal
P29	FLT3	chr13	28608248	NM_004119	indel	g.chr13:28608248insAAATTTTCTCTT	p.Trp603delinsTer,p.Trp603delinsTer,p.Trp603delinsTer,p.Trp603delinsTer,p.Trp603delinsTer,p.Trp603delinsTer,p.Trp603delinsTer,p.Trp603delinsTer,p.Trp603delinsTer,p.Trp603delinsTer,p.Trp603delinsTer,p.Trp603delinsTer,p.Trp603delinsTer,p.Trp603delinsTer,p.Trp603delinsTer,p.Trp603delinsTer,p.Trp603delinsTer,p.Trp603delinsTer,p.Trp603delinsTer,p.Trp603delinsTer,p.Trp603delinsTer,p.Trp603delinsTer,p.T…	ENSP00000370374,ENSP00000241453,ENSP00000438139,ENSP00000370369,ENSP00000370374,ENSP00000241453,ENSP00000438139,ENSP00000370369,ENSP00000370374,ENSP00000241453,ENSP00000438139,ENSP00000370369,ENSP00000370374,ENSP00000241453,ENSP00000438139,ENSP00000370369,ENSP00000370374,ENSP00000241453,ENSP00000438139,ENSP00000370369,ENSP00000370374,ENSP00000241453,ENSP00000438139,ENSP00000370369,ENSP00000370374…	NA	NA	yes	yes	AML, ALL	NA	Mis, O	9	yes	no	no	NA	NA	NA	NA	0.865801	0.502551	1.311	clonal
P31	FLT3	chr13	28608338	NM_004119	missense	g.chr13:28608338_T>C	p.Glu573Gly,p.Glu573Gly,p.Glu573Gly,p.Glu573Gly	ENSP00000370374;ENSP00000241453;ENSP00000438139;ENSP00000370369	deleterious(0)	possibly_damaging(0.877);probably_damaging(0.95);probably_damaging(0.991);probably_damaging(0.952)	yes	yes	AML, ALL	NA	Mis, O	9	yes	no	no	0.534884	0.32264	0.811789	subclonal	1	0.403715	1.90347	clonal
P31	H3F3A	chr1	226253445	NM_002107	indel	g.chr1:226253445delC	p.Arg73GlufsTer46,p.Arg73GlufsTer23,p.Arg73GlufsTer46,p.Arg73GlufsTer46,,	ENSP00000355778,ENSP00000355779,ENSP00000355781,ENSP00000355780,,	NA	NA	no	yes	glioma	NA	Mis	1	yes	no	no	0.837209	0.527242	1.19721	clonal	1	0.618655	2.79101	clonal
P25	HYDIN	chr16	70941323	NM_001270974	missense	g.chr16:70941323_G>A	,p.Thr2823Met	.;ENSP00000377197	.	.;benign(0.051)	no	no	NA	NA	NA	2	yes	no	no	0.651163	0.486349	0.855495	subclonal	0.333333	0.207527	0.496907	subclonal
P16	HYDIN	chr16	70942574	NM_001270974	missense	g.chr16:70942574_G>A	,p.Ser2732Phe	.;ENSP00000377197	.	.;probably_damaging(0.919)	no	no	NA	NA	NA	2	no	yes	no	0.476667	0.331672	0.629422	subclonal	NA	NA	NA	NA
P33	KDM6A	chrX	44929328	NM_001291418,NM_001291421,NM_001291417,NM_001291416,NM_021140,NM_001291415	indel	g.chrX:44929328insCCCACTGTGAGGGCTGTT	p.Thr452_Lys453insProThrValArgAlaVal,p.Thr407_Lys408insProThrValArgAlaVal,p.Thr730_Lys731insProThrValArgAlaVal,p.Thr816_Lys817insProThrValArgAlaVal,p.Thr809_Lys810insProThrValArgAlaVal,p.Thr764_Lys765insProThrValArgAlaVal	ENSP00000398929,ENSP00000405910,ENSP00000443078,ENSP00000372355,ENSP00000367203,ENSP00000437405	NA	NA	yes	yes	renal, oesophageal SCC, MM, medulloblastoma, T-ALL, other tumour types	NA	D, N, F, S	1	yes	no	no	0.416667	0.00958456	1.9037	clonal	1	0.419521	2.47949	clonal
P24	KIT	chr4	55602664	NM_000222,NM_001093772	missense+splice exon	g.chr4:55602664_G>C	p.Ala825Pro,,p.Ala829Pro	ENSP00000390987;.;ENSP00000288135	deleterious(0);.;deleterious(0)	possibly_damaging(0.675);.;possibly_damaging(0.855)	yes	yes	GIST, AML, TGCT, mastocytosis, mucosal melanoma	GIST, epithelioma	Mis, O	1	yes	no	no	0.986667	0.769118	1.24205	clonal	1	0.793893	1.24879	clonal
P26	KMT2C	chr7	151860865	NM_170606	missense	g.chr7:151860865_C>G	p.Arg3266Pro,,p.Arg772Pro,,,p.Arg3266Pro,	ENSP00000347325;ENSP00000410411;ENSP00000353218;ENSP00000408001;.;ENSP00000262189;ENSP00000453752	.;.;deleterious(0);.;.;.;.	probably_damaging(0.929);.;probably_damaging(0.999);.;.;probably_damaging(0.999);.	no	yes	medulloblastoma	NA	N	1	no	no	yes	NA	NA	NA	NA	1	0.722074	1.36421	clonal
P22	KRAS	chr12	25398284	NM_004985,NM_033360	missense	g.chr12:25398284_C>G	p.Gly12Ala,p.Gly12Ala,p.Gly12Ala,p.Gly12Ala	ENSP00000256078;ENSP00000308495;ENSP00000451856;ENSP00000452512	deleterious(0.02);deleterious(0.02);deleterious(0.04);tolerated_low_confidence(0.13)	possibly_damaging(0.773);possibly_damaging(0.502);probably_damaging(0.91);unknown(0)	yes	yes	pancreatic, colorectal, lung, thyroid, AML, other tumour types	NA	Mis	1	no	no	yes	NA	NA	NA	NA	0.86747	0.546299	1.24049	clonal
P5	MED12	chrX	70341632	NM_005120	missense	g.chrX:70341632_G>C	,,p.Arg356Pro,p.Arg356Pro,,p.Arg356Pro	.;ENSP00000399084;ENSP00000363215;ENSP00000333125;.;ENSP00000363193	.	.;.;probably_damaging(0.971);probably_damaging(0.991);.;probably_damaging(0.997)	no	yes	uterine leiomyoma	NA	Mis, S	2	no	no	yes	NA	NA	NA	NA	0.8	0.542781	1.11252	clonal
P16	MED12	chrX	70361808	NM_005120	missense	g.chrX:70361808_C>T	,p.Leu2161Phe,,,,p.Leu2165Phe,,p.Leu2162Phe,	ENSP00000351591;ENSP00000363215;ENSP00000363163;ENSP00000379196;ENSP00000445298;ENSP00000333125;.;ENSP00000363193;ENSP00000404373	.	.;unknown(0);.;.;.;unknown(0);.;unknown(0);.	no	yes	uterine leiomyoma	NA	Mis, S	2	no	yes	no	1	0.98154	1.60924	clonal	NA	NA	NA	NA
P16	MYB	chr6	135513474	NM_005375,NM_001161657,NM_001161659,NM_001161660,NM_001130172,NM_001130173,NM_001161656,NM_001161658	indel	g.chr6:135513474insCAAACCCAACATCAAAGGAAACAATTTTAATAATTCTCCAAAGAAATAT	p.Ile181LysfsTer77,p.Ile181LysfsTer77,p.Ile181LysfsTer77,p.Ile181LysfsTer77,p.Ile181LysfsTer77,p.Ile181LysfsTer77,p.Ile181LysfsTer77,p.Ile181LysfsTer77,p.Ile181LysfsTer77,p.Ile181LysfsTer77,p.Ile181LysfsTer77,p.Ile181LysfsTer77,p.Ile181LysfsTer77,p.Ile181LysfsTer77,p.Ile181LysfsTer77,,p.Ile181LysfsTer77,,p.Ile135LysfsTer77,p.Ile181LysfsTer77,p.Ile181LysfsTer77,p.Ile181LysfsTer77,p.Ile181LysfsTer7…	ENSP00000432811,ENSP00000434917,ENSP00000435578,ENSP00000356786,ENSP00000341050,ENSP00000434795,ENSP00000433844,ENSP00000436605,ENSP00000433227,ENSP00000435938,ENSP00000433745,ENSP00000410825,ENSP00000436385,ENSP00000434420,ENSP00000437264,ENSP00000432042,ENSP00000434723,,ENSP00000390460,ENSP00000413011,ENSP00000434639,ENSP00000435055,ENSP00000432851,ENSP00000436602,ENSP00000437081,ENSP0000043467…	NA	NA	no	yes	adenoid cystic carcinoma	NA	T	1	no	no	yes	NA	NA	NA	NA	0.878788	0.638356	1.13045	clonal
P26	MYC	chr8	128750684	NM_002467	missense	g.chr8:128750684_C>G	p.Arg48Gly,,p.Pro59Arg,p.Pro73Arg,,,p.Pro74Arg,p.Pro73Arg,	ENSP00000430226;.;ENSP00000259523;ENSP00000430235;.;.;ENSP00000367207;ENSP00000429441;.	.;.;deleterious(0);deleterious(0);.;.;deleterious(0);deleterious(0);.	unknown(0);.;probably_damaging(1);probably_damaging(1);.;.;probably_damaging(1);probably_damaging(1);.	no	yes	Burkitt lymphoma, amplified in other cancers, B-CLL	NA	A, T	1	yes	no	no	0.358209	0.216995	0.546295	subclonal	1	0.96528	1.31525	clonal
P31	NIN	chr14	51237637	NM_182944,NM_016350,NM_020921,NM_182946	missense	g.chr14:51237637_A>G	p.Ser398Pro,p.Ser398Pro,p.Ser398Pro,,p.Ser398Pro,p.Ser398Pro,,p.Ser398Pro,,p.Ser398Pro,p.Ser360Pro,p.Ser398Pro	ENSP00000374518;ENSP00000245441;ENSP00000432924;.;ENSP00000324210;ENSP00000371472;ENSP00000374519;ENSP00000371474;ENSP00000433717;ENSP00000412391;ENSP00000398641;ENSP00000436092	deleterious(0);deleterious(0);deleterious(0);.;deleterious(0);deleterious(0);.;deleterious(0);.;deleterious(0);tolerated(0.08);deleterious(0)	probably_damaging(0.974);probably_damaging(0.96);probably_damaging(0.958);.;probably_damaging(0.958);probably_damaging(0.937);.;possibly_damaging(0.789);.;probably_damaging(0.937);probably_damaging(0.937);probably_damaging(0.96)	no	yes	MPN	NA	T	1	yes	no	no	0.953488	0.779926	1.14636	clonal	0.545455	0.2744	1.01144	clonal
P16	NRAS	chr1	115256530	NM_002524	missense	g.chr1:115256530_G>T	,,,p.Gln61Lys,,,,,,	.;ENSP00000358543;ENSP00000261443;ENSP00000358548;ENSP00000351329;ENSP00000342408;ENSP00000431297;ENSP00000432958;ENSP00000407724;.	.;.;.;deleterious(0.01);.;.;.;.;.;.	.;.;.;benign(0.045);.;.;.;.;.;.	yes	yes	melanoma, MM, AML, thyroid	NA	Mis	2	no	no	yes	NA	NA	NA	NA	0.818182	0.581089	1.08458	clonal
P5	NRAS	chr1	115258748	NM_002524	missense	g.chr1:115258748_C>G	,,,p.Gly12Arg,,,,,,,,	.;ENSP00000358543;ENSP00000261443;ENSP00000358548;.;ENSP00000351329;ENSP00000342408;.;ENSP00000431297;ENSP00000432958;ENSP00000407724;.	.;.;.;deleterious(0.03);.;.;.;.;.;.;.;.	.;.;.;probably_damaging(0.926);.;.;.;.;.;.;.;.	yes	yes	melanoma, MM, AML, thyroid	NA	Mis	2	yes	no	no	0.831169	0.451645	1.31238	clonal	0.654545	0.37499	1.04074	clonal
P12	NSD1	chr5	176707742	NM_022455,NM_172349	missense	g.chr5:176707742_C>A	p.Asn1830Lys,,p.Asn1664Lys,p.Asn1933Lys,p.Asn1664Lys	ENSP00000354310;ENSP00000424024;ENSP00000346111;ENSP00000395929;ENSP00000343209	deleterious(0);.;deleterious(0);deleterious(0);deleterious(0)	probably_damaging(1);.;probably_damaging(1);probably_damaging(1);probably_damaging(1)	no	yes	AML	NA	T	2	yes	no	no	1	0.699229	1.33353	clonal	0.785714	0.583507	0.987504	subclonal
P24	NSD1	chr5	176721018	NM_022455,NM_172349	missense	g.chr5:176721018_G>A	p.Glu2114Lys,p.Glu1948Lys,p.Glu2217Lys,p.Glu1948Lys,	ENSP00000354310;ENSP00000346111;ENSP00000395929;ENSP00000343209;.	deleterious(0.01);deleterious(0.01);deleterious(0.02);deleterious(0.01);.	probably_damaging(0.999);probably_damaging(0.996);probably_damaging(0.995);probably_damaging(0.996);.	no	yes	AML	NA	T	2	no	no	yes	NA	NA	NA	NA	1	0.796951	1.37349	clonal
P7	NT5C2	chr10	104850753	NM_012229,NM_001134373	missense+splice exon	g.chr10:104850753_C>A	,p.Lys404Asn,p.Lys404Asn,,p.Lys104Asn,,p.Lys375Asn	.;ENSP00000383960;ENSP00000339479;.;ENSP00000408112;ENSP00000358894;ENSP00000392236	.;tolerated(0.06);tolerated(0.06);.;deleterious(0.02);.;tolerated(0.06)	.;benign(0.183);benign(0.183);.;benign(0.049);.;benign(0.163)	no	yes	relapse ALL	NA	Mis	3	no	no	yes	NA	NA	NA	NA	0.985075	0.818456	1.14817	clonal
P15	NT5C2	chr10	104852955	NM_001134373,NM_012229	missense	g.chr10:104852955_C>T	,p.Arg367Gln,p.Arg67Gln,,,p.Arg367Gln,,,,p.Arg338Gln	ENSP00000396468;ENSP00000339479;ENSP00000408112;ENSP00000358894;ENSP00000411330;ENSP00000383960;.;.;ENSP00000474091;ENSP00000392236	.;deleterious(0.04);tolerated(0.08);.;.;deleterious(0.04);.;.;.;tolerated(0.05)	.;possibly_damaging(0.746);possibly_damaging(0.82);.;.;possibly_damaging(0.746);.;.;.;possibly_damaging(0.786)	no	yes	relapse ALL	NA	Mis	3	no	no	yes	NA	NA	NA	NA	1	0.711599	1.52455	clonal
P29	NT5C2	chr10	104857107	NM_001134373,NM_012229	missense	g.chr10:104857107_G>A	,p.Arg246Trp,p.Arg238Trp,,,,p.Arg238Trp,,,,,p.Arg209Trp,	.;ENSP00000396468;ENSP00000339479;ENSP00000408112;ENSP00000411330;.;ENSP00000383960;.;.;ENSP00000474091;.;ENSP00000392236;ENSP00000447664	.;deleterious(0);deleterious(0);.;.;.;deleterious(0);.;.;.;.;deleterious(0);.	.;probably_damaging(0.975);possibly_damaging(0.875);.;.;.;possibly_damaging(0.875);.;.;.;.;probably_damaging(0.979);.	no	yes	relapse ALL	NA	Mis	3	no	no	yes	NA	NA	NA	NA	1	0.686322	1.32424	clonal
P16	PDGFRA	chr4	55139725	NM_006206	missense	g.chr4:55139725_G>T	,,p.Trp462Cys,,,p.Trp462Cys	.;.;ENSP00000424218;.;ENSP00000423325;ENSP00000257290	.;.;tolerated(0.08);.;.;tolerated(0.06)	.;.;probably_damaging(1);.;.;probably_damaging(0.999)	yes	yes	GIST, idiopathic hypereosinophilic syndrome, paediatric glioblastoma	GIST	Mis, O, T	1	no	yes	no	0.933333	0.726179	1.16415	clonal	NA	NA	NA	NA
P24	RARA	chr17	38508314	NM_001145301,NM_001024809,NM_001145302,NM_000964	missense	g.chr17:38508314_T>A	p.Tyr89Asn,p.Tyr203Asn,,p.Tyr111Asn,p.Tyr208Asn,p.Tyr208Asn,p.Tyr224Asn,,	ENSP00000462514;ENSP00000377643;ENSP00000464287;ENSP00000389993;ENSP00000254066;ENSP00000377649;ENSP00000377648;.;.	deleterious(0.01);deleterious(0.01);.;deleterious(0);deleterious(0.01);deleterious(0.01);deleterious(0.01);.;.	possibly_damaging(0.861);probably_damaging(0.935);.;possibly_damaging(0.908);possibly_damaging(0.861);possibly_damaging(0.861);probably_damaging(0.945);.;.	no	yes	APL	NA	T	4	no	no	yes	NA	NA	NA	NA	0.883117	0.532253	1.29661	clonal
P26	RARA	chr17	38508602	NM_001145302,NM_001024809,NM_000964,NM_001145301	missense	g.chr17:38508602_G>A	p.Arg98His,p.Arg212His,,p.Arg120His,p.Arg217His,p.Arg217His,p.Arg233His,,	ENSP00000462514;ENSP00000377643;ENSP00000464287;ENSP00000389993;ENSP00000254066;ENSP00000377649;ENSP00000377648;.;.	deleterious(0.02);deleterious(0.04);.;deleterious(0);deleterious(0.04);deleterious(0.04);deleterious(0.03);.;.	possibly_damaging(0.886);probably_damaging(0.985);.;probably_damaging(0.996);possibly_damaging(0.886);possibly_damaging(0.886);probably_damaging(0.985);.;.	no	yes	APL	NA	T	4	no	no	yes	NA	NA	NA	NA	0.95122	0.758889	1.13196	clonal
P9	RARA	chr17	38508656	NM_001024809,NM_000964,NM_001145302,NM_001145301	missense	g.chr17:38508656_G>A	p.Cys116Tyr,p.Cys230Tyr,,p.Cys138Tyr,p.Cys235Tyr,p.Cys235Tyr,p.Cys251Tyr,,	ENSP00000462514;ENSP00000377643;ENSP00000464287;ENSP00000389993;ENSP00000254066;ENSP00000377649;ENSP00000377648;.;.	deleterious(0);deleterious(0);.;deleterious(0);deleterious(0);deleterious(0);deleterious(0);.;.	probably_damaging(1);probably_damaging(0.999);.;probably_damaging(1);probably_damaging(1);probably_damaging(1);probably_damaging(0.999);.;.	no	yes	APL	NA	T	4	no	no	yes	NA	NA	NA	NA	0.973684	0.797993	1.18317	clonal
P7	RARA	chr17	38510611	NM_000964,NM_001145301,NM_001145302,NM_001024809	missense	g.chr17:38510611_G>A	p.Gly170Arg,p.Gly284Arg,p.Gly192Arg,p.Gly289Arg,p.Gly289Arg,p.Gly305Arg,,	ENSP00000462514;ENSP00000377643;ENSP00000389993;ENSP00000254066;ENSP00000377649;ENSP00000377648;.;.	tolerated(0.07);deleterious(0);deleterious(0);deleterious(0);deleterious(0);deleterious(0);.;.	probably_damaging(0.999);probably_damaging(0.998);probably_damaging(0.998);probably_damaging(0.999);probably_damaging(0.999);probably_damaging(0.996);.;.	no	yes	APL	NA	T	4	no	no	yes	NA	NA	NA	NA	0.686567	0.401911	1.01492	clonal
P29	RUNX1	chr21	36252930	NM_001001890,NM_001754,NM_001122607	indel	g.chr21:36252930delCAGCTCAGC	p.Ala118_Leu120del,p.Ala130_Leu132del,p.Ala115_Leu117del,p.Ala130_Leu132del,p.Ala115_Leu117del,p.Ala115_Leu117del,p.Ala129_Leu131del,p.Ala142_Leu144del,,p.Ala142_Leu144del	ENSP00000438019,ENSP00000382182,ENSP00000351123,ENSP00000319459,ENSP00000382184,ENSP00000340690,ENSP00000388189,ENSP00000300305,ENSP00000477067,ENSP00000409227	NA	NA	yes	yes	AML, preB- ALL, T-ALL	NA	T	1	yes	no	no	NA	NA	NA	NA	0.69697	0.403463	1.05151	clonal
P7	SALL4	chr20	50408451	NM_020436	missense	g.chr20:50408451_C>T	p.Val191Met,,,p.Val191Met,	ENSP00000217086;.;.;ENSP00000379319;ENSP00000360594	deleterious(0);.;.;deleterious(0.04);.	probably_damaging(0.999);.;.;possibly_damaging(0.861);.	no	no	NA	NA	NA	2	no	no	yes	NA	NA	NA	NA	0.746269	0.502706	1.005	clonal
P19	SALL4	chr20	50408576	NM_020436	missense	g.chr20:50408576_G>A	p.Ala149Val,,,p.Ala149Val,	ENSP00000217086;.;.;ENSP00000379319;ENSP00000360594	tolerated(0.26);.;.;tolerated(0.28);.	benign(0.054);.;.;benign(0.006);.	no	no	NA	NA	NA	2	no	yes	no	1	0.71	1.34141	clonal	NA	NA	NA	NA
P25	STK11	chr19	1221301	NM_000455	missense	g.chr19:1221301_C>T	,,p.Pro275Leu,,p.Pro31Leu,,,,,,	.;ENSP00000466610;ENSP00000324856;.;ENSP00000467240;.;ENSP00000467912;.;.;.;.	.;.;deleterious(0);.;deleterious(0);.;.;.;.;.;.	.;.;probably_damaging(1);.;probably_damaging(1);.;.;.;.;.;.	no	yes	NSCLC, pancreatic	jejunal hamartoma, ovarian, testicular, pancreatic	D, Mis, N, F, S	1	yes	no	no	1	0.746106	1.28577	clonal	1	0.781566	1.34527	clonal
P19	TET2	chr4	106155538	NM_017628,NM_001127208	indel	g.chr4:106155538delAAGA	p.Lys148AsnfsTer3,p.Lys148AsnfsTer3,p.Lys148AsnfsTer3,p.Lys148AsnfsTer3,p.Lys148AsnfsTer3,p.Lys169AsnfsTer3,p.Lys148AsnfsTer3,p.Lys148AsnfsTer3,,	ENSP00000306705,ENSP00000391448,ENSP00000442788,ENSP00000369351,ENSP00000442867,ENSP00000425443,ENSP00000378245,ENSP00000265149,ENSP00000426885,	NA	NA	yes	yes	MDS	NA	Mis, N, F	1	no	no	yes	NA	NA	NA	NA	1	0.744947	1.39547	clonal
P5	TFE3	chrX	48898009	NM_001282142,NM_006521	5-UTR,missense	g.chrX:48898009_T>G	,p.Lys68Thr,p.Lys68Thr,,	.;ENSP00000314129;ENSP00000476976;.;.	.;deleterious(0.05);tolerated_low_confidence(0.1);.;.	.;unknown(0);benign(0.147);.;.	no	yes	papillary renal, alveolar soft part sarcoma, renal	NA	T	1	no	no	yes	NA	NA	NA	NA	1	0.734934	1.37738	clonal
P32	WHSC1	chr4	1957442	NM_001042424,NM_133335,NM_133330,NM_133331	missense	g.chr4:1957442_G>C	p.Glu847Asp,,p.Glu195Asp,,p.Glu847Asp,,,,,,p.Glu847Asp,,,p.Glu847Asp,p.Glu171Asp,	ENSP00000423972;.;ENSP00000372344;.;ENSP00000372348;.;.;.;ENSP00000308780;.;ENSP00000372351;ENSP00000424482;ENSP00000329167;ENSP00000372347;ENSP00000425094;.	tolerated(0.15);.;tolerated(0.32);.;tolerated(0.15);.;.;.;.;.;tolerated(0.15);.;.;tolerated(0.15);tolerated(0.15);.	probably_damaging(0.999);.;benign(0.317);.;probably_damaging(0.999);.;.;.;.;.;probably_damaging(0.999);.;.;probably_damaging(0.999);benign(0.001);.	no	yes	MM	NA	T	1	no	yes	no	0.95122	0.661062	1.26996	clonal	NA	NA	NA	NA
P24	WT1	chr11	32413557	NM_024426,NM_001198552,NM_000378,NM_001198551,NM_024424	missense	g.chr11:32413557_G>T	,p.His465Asn,,p.His465Asn,p.His448Asn,p.His253Asn,,p.His126Asn,p.His236Asn,	ENSP00000435351;ENSP00000331327;ENSP00000436292;ENSP00000413452;ENSP00000415516;ENSP00000368370;ENSP00000368368;ENSP00000435624;ENSP00000435307;.	.;deleterious_low_confidence(0.03);.;deleterious_low_confidence(0.04);deleterious_low_confidence(0.05);tolerated(0.1);.;deleterious(0.04);tolerated(0.06);.	.;probably_damaging(0.996);.;probably_damaging(0.993);probably_damaging(0.988);probably_damaging(0.978);.;probably_damaging(0.986);probably_damaging(0.98);.	yes	yes	Wilms tumour, desmoplastic small round cell tumour	Wilms tumour	D, Mis, N, F, S	8	yes	no	no	0.88	0.616693	1.17291	clonal	0.987013	0.66766	1.31149	clonal
P26	WT1	chr11	32413566	NM_024426,NM_001198552,NM_024424,NM_001198551,NM_000378	missense	g.chr11:32413566_G>A	,p.Arg462Trp,,p.Arg462Trp,p.Arg445Trp,p.Arg250Trp,,p.Arg123Trp,p.Arg233Trp,	ENSP00000435351;ENSP00000331327;ENSP00000436292;ENSP00000413452;ENSP00000415516;ENSP00000368370;ENSP00000368368;ENSP00000435624;ENSP00000435307;.	.;deleterious_low_confidence(0);.;deleterious_low_confidence(0);deleterious_low_confidence(0);deleterious(0);.;deleterious(0);deleterious(0);.	.;probably_damaging(0.999);.;probably_damaging(0.999);probably_damaging(0.999);probably_damaging(0.998);.;probably_damaging(0.999);probably_damaging(0.998);.	yes	yes	Wilms tumour, desmoplastic small round cell tumour	Wilms tumour	D, Mis, N, F, S	8	no	no	yes	NA	NA	NA	NA	0.878049	0.55892	1.23919	clonal
P5	WT1	chr11	32413578	NM_001198551,NM_001198552,NM_024426,NM_000378,NM_024424	nonsense	g.chr11:32413578_G>A	,p.Arg458Ter,,p.Arg458Ter,p.Arg441Ter,p.Arg246Ter,,p.Arg119Ter,p.Arg229Ter,	ENSP00000435351;ENSP00000331327;ENSP00000436292;ENSP00000413452;ENSP00000415516;ENSP00000368370;ENSP00000368368;ENSP00000435624;ENSP00000435307;.	.	.	yes	yes	Wilms tumour, desmoplastic small round cell tumour	Wilms tumour	D, Mis, N, F, S	8	yes	no	no	1	0.830093	1.23977	clonal	0.945455	0.680276	1.20617	clonal
P33	WT1	chr11	32414211	NM_024424,NM_024426,NM_001198552,NM_000378,NM_001198551	intron+splice intron	g.chr11:32414211_C>A	,,,,,,,,,	ENSP00000435351;ENSP00000331327;ENSP00000436292;ENSP00000413452;ENSP00000415516;ENSP00000368370;ENSP00000368368;ENSP00000435624;ENSP00000435307;.	.	.	yes	yes	Wilms tumour, desmoplastic small round cell tumour	Wilms tumour	D, Mis, N, F, S	8	no	yes	no	1	0.854396	1.3315	clonal	NA	NA	NA	NA
P7	WT1	chr11	32417854	NM_001198551,NM_000378,NM_024426,NM_001198552,NM_024424	nonsense	g.chr11:32417854_T>A	,p.Lys400Ter,p.Lys9Ter,p.Lys400Ter,p.Lys383Ter,p.Lys188Ter,,p.Lys91Ter,p.Lys171Ter	ENSP00000435351;ENSP00000331327;ENSP00000436292;ENSP00000413452;ENSP00000415516;ENSP00000368370;ENSP00000368368;ENSP00000435624;ENSP00000435307	.	.	yes	yes	Wilms tumour, desmoplastic small round cell tumour	Wilms tumour	D, Mis, N, F, S	8	yes	no	no	0.848485	0.528804	1.25587	clonal	0.925373	0.622477	1.30249	clonal
P16	WT1	chr11	32417945	NM_001198552,NM_001198551,NM_000378,NM_024424,NM_024426	indel	g.chr11:32417945delTCGCACATC	p.Asp118_Arg120del,p.Asp367_Arg369del,,p.Asp367_Arg369del,p.Asp350_Arg352del,p.Asp155_Arg157del,,p.Asp58_Arg60del,p.Asp138_Arg140del	ENSP00000435351,ENSP00000331327,ENSP00000436292,ENSP00000413452,ENSP00000415516,ENSP00000368370,ENSP00000368368,ENSP00000435624,ENSP00000435307	NA	NA	yes	yes	Wilms tumour, desmoplastic small round cell tumour	Wilms tumour	D, Mis, N, F, S	8	no	yes	no	0.955556	0.543609	1.39601	clonal	NA	NA	NA	NA
P22	WT1	chr11	32449599	NM_000378,NM_001198551,NM_024426,NM_024424,NM_001198552	nonsense	g.chr11:32449599_G>A	p.Gln259Ter,p.Gln10Ter,p.Gln259Ter,p.Gln259Ter,p.Gln259Ter,p.Gln47Ter,p.Gln47Ter,	ENSP00000368368;ENSP00000435351;ENSP00000331327;ENSP00000413452;ENSP00000415516;ENSP00000435307;ENSP00000368370;.	.	.	yes	yes	Wilms tumour, desmoplastic small round cell tumour	Wilms tumour	D, Mis, N, F, S	8	yes	no	no	0.704545	0.366329	1.13654	clonal	1	0.97401	1.19639	clonal
P8	WT1	chr11	32456466	NM_000378,NM_024424,NM_024426	indel	g.chr11:32456466delCT	,,,p.Gln142ArgfsTer56,p.Gln142ArgfsTer56,p.Gln142ArgfsTer56,,p.Gln142ArgfsTer56,,,,,,	,,,ENSP00000331327,ENSP00000413452,ENSP00000415516,ENSP00000368370,ENSP00000368368,,,,ENSP00000435307,,	NA	NA	yes	yes	Wilms tumour, desmoplastic small round cell tumour	Wilms tumour	D, Mis, N, F, S	8	no	no	yes	NA	NA	NA	NA	0.644444	0.406756	0.916682	subclonal
